# Supplementary material for: Long-Term Evaluation of Intranigral Transplantation of Human iPSC-Derived Dopamine Neurons in a Parkinson’s Disease Mouse Model
Source: Cells. 2022 May 10;11(10):1596. doi: 10.3390/cells11101596 (PMC9140181; doi:10.3390/cells11101596)
Supplement: Supplementary file 1 [file cells-11-01596-s001.zip]

Archive with 3 entries (3 files):
- Supplemental data.pdf
- Supplemental video S1.mp4
- Supplemental video S2.mp4
